# Supplementary material for: AlignScape, displaying sequence similarity using self-organizing maps
Source: Front Bioinform. 2024 Jan 26;4:1321508. doi: 10.3389/fbinf.2024.1321508 (PMC10853471; doi:10.3389/fbinf.2024.1321508)
Supplement: Supplementary file 2 [file Table1.xlsx]

## Sheet: Table 1
Kinase	Predicted type	Kinase	Predicted type	Kinase	Predicted type	Kinase	Predicted type
AAK1	NEK	IKBKE	STE	RNASEL	STE	TLK1	CAMK
BMP2K	NEK	MLKL	TKL	RPS6KC1	AGC	TLK2	CAMK
BUB1	NEK	MOS	TKL	RPS6KL1	AGC	TP53RK	TKL
BUB1B	CAMK	NRBP1	NEK	SBK1	CAMK	TTK	CAMK
CDC7	CMGC	NRBP12	NEK	SBK2	CAMK	UHMK1	CMGC
CHUK	STE	PAN3	NEK	SBK3	CMGC	ULK1	CAMK
DSTYK	TKL	PBK	TKL	SCYL1	STE	ULK2	CAMK
EIF2AK1	NEK	PDIK1L	NEK	SCYL2	CAMK	ULK3	CAMK
EIF2AK2	NEK	PEAK1	CMGC	SCYL3	STE	ULK4	CAMK
EIF2AK3	NEK	PEAK3	TKL	STK16	NEK	WEE1	STE
EIF2AK4	STE	PIK3R4	CMGC	STK31	TKL	WEE2	STE
EIF2AK4	STE	PINK1	CAMK	STK35	NEK	WNK1	NEK
ERN1	CAMK	PKDCC	TKL	STK36	CAMK	WNK2	NEK
ERN2	CAMK	PKMYT1	STE	STKLD1	CMGC	WNK3	NEK
GAK	NEK	POMK	TKL	TBCK	TYR	WNK4	NEK
HASPIN	CMGC	PRAG1	CMGC	TBK1	STE
IKBKB	STE	PXK	STE	TEX14	TKL

## Sheet: Table2
A-δ seqs. in A-α branch	A-δ seqs in A-β branc	A-δ inferred seqs in A-β branc
Q8N6U8	P34981	Q9UJ42
Q96P66	Q96P65	Q8TDV5
Q9HBX8		Q8TDV2
P16473		Q9GZN0
O75473		Q99680
P22888
Q9BXB1
P23945
Q9HBX9
P47804

## Sheet: Table3
GPCR	Predicted type	GPCR	Predicted type	GPCR	Predicted type
Q99678	A-delta	Q9UKP6	A-gamma	Q6W5P4	A-beta
Q8TDV2	A-delta	Q9BZJ6	A-alpha	O95800	A-beta
Q16570	A-gamma	O15552	A-delta	Q9NQS5	A-alpha
Q8NFJ6	A-beta	Q7Z601	A-delta	Q8TDS5	A-delta
Q6DWJ6	A-beta	Q99680	A-delta	Q9NS67	A-alpha
Q969V1	A-gamma	Q8TCW9	A-beta	Q99527	A-gamma
O43194	A-beta	O00270	A-delta	Q5NUL3	A-gamma
Q86SM8	A-delta	O14843	A-delta	Q8NGU9	A-beta
Q8TDV0	A-beta	Q14439	A-alpha	Q8IZ08	A-alpha
O14842	A-delta	Q96P67	A-delta	Q8TDU9	A-gamma
Q86VZ1	A-delta	Q99705	A-gamma	P60893	A-alpha
Q9NS66	A-alpha	Q8TDV5	A-delta	Q8TDU6	A-alpha
Q86SM5	A-delta	Q7Z602	A-delta	Q9UPC5	A-delta
Q9UJ42	A-alpha	Q86SP6	A-alpha	Q15760	A-beta
Q16538	A-alpha	Q96CH1	A-gamma	Q9GZN0	A-delta
Q6NV75	A-alpha	Q9Y5Y3	A-alpha	O15529	A-delta
Q8TDT2	A-gamma	Q6U736	A-alpha	Q49SQ1	A-gamma

## Sheet: Table4
Organism	Gene Cluster ID	Kegg Org.	NCBI Tax.	T6SS subtype	Start Pos.	End Pos.
Enteroaggregative Escherichia Coli	EAEC1	eck	585055	i1	241895	263191
	EAEC2	eck	585055	i4b	3369231	3387598
	EAEC3	eck	585055	i2	3394967	3428639
Pseudomonas Aeruginosa	P. a1	paei	1367493	i3	90844	117524
	P. a2	paei	1367493	i1	1803621	1822596
	P. a3	paei	1367493	i4b	2607127	2626205
Acinetobacter Baumannii	A. b	abaz	1400867	i4b	2353802	2383994
Vibrio Cholerae	V. c	vcm	579112	i1	115133	141582
Serratia Marcescens	S.m1	serf	1327989	i3	2826850	2855641
	S.m2	serf	1327989	i3	3025547	3063156
Salmonella Enterica Serovar Typhimurium	S.tm	setc	1271862	i3	3228066	3262201
Klebsiella Pneumonia	K.p1	kpu	484021	i2	2268445	2329098
	K.p2	kpu	484021	i2	3185286	3215355
Aeromonas Hydrophila	A.h	ahj	1419584	i1	2871129	2903427
Campylobacter Jejuni	C.j	cjl	32022	i1	964886	992379
Yersinia Enterocolitica	Y.e	yet	630	i3	3532481	3566567
Yersinia Pseudotuberculosis	Y.ps1	ypi	349747	i1	361733	385634
	Y.ps2	ypi	349747	i2	884659	901538
	Y.ps3	ypi	349747	i2	932854	975730
	Y.ps4	ypi	349747	i3	1587097	1619289
	Y.ps5	ypi	349747	i2	2807319	2847574
	Y.ps6	ypi	349747	i3	3850258	3875321
Yersinia Pestis	Y.p1	ype	214092	i3	531628	556690
	Y.p2	ype	214092	i2	1072398	1089082
	Y.p3	ype	214092	i2	1653684	1689928
	Y.p4	ype	214092	i3	3050040	3065993
	Y.p5	ype	214092	i3	3277633	3302045
	Y.p6	ype	214092	i1	4001721	4035636
Edwardsiella Tarda	E.t	etr	498217	i4b	2554393	2580320
Agrobacterium Tumefaciens	A.t	atf	358	i5	1998442	2033793
Burkholderia Cenocepacia	B.c1	bceo	1055524	i2	172983	205070
	B.c2	bceo	1055524	i4b	347141	370099
Burkholderia Mallei	B.m1	bmal	13373	i3	161777	187715
	B.m2	bmal	13373	i3	793604	820431
	B.m3	bmal	13373	i4b	942176	959096
	B.m4	bmal	13373	i3	972744	1000481
	B.m5	bmal	13373	i1	1794749	1822794
Burkholderia Pseudomallei	B.ps1	bps	272560	i3	115016	146918
	B.ps2	bps	272560	i3	218043	251322
	B.ps3	bps	272560	i3	695254	729898
	B.ps4	bps	272560	i1	2032502	2067066
	B.ps5	bps	272560	i3	2829708	2858941
	B.ps6	bps	272560	i4b	3694948	3719234
Xanthomonas Citri	X.c	xac	190486	i3	4818638	4875351
Pseudomonas fluorescens	P.f	pfn	294	i1	1170803	1193050
Paraburkholderia phymatum	P.p1	bph	391038	i4a	510771	535444
	P.p2	bph	391038	i3	661145	674037
	P.p3	bph	391038	i3	1673089	1686527
Rhizobium leguminosarum	R.l	rlb	754523	i5	176094	196011
Vibrio parahaemolyticus	V.p1	vpa	223926	i5	1081544	1101710
	V.p2	vpa	223926	i1	1495971	1522017
Ralstonia solanacearum	R.s	rso	267608	i4b	929249	965066
Xanthomonas Phaseoli	X.p	xph	317013	i3	3060118	3120563
Citrobacter freundii	C.f1	cfd	1333848	i2	446079	452361
	C.f2	cfd	1333848	i4a	1826997	1839918
Helicobacter hepaticus	H.h	hhe	235279	i1	234543	246791

## Sheet: Table5
T6SS Protein/Domain	Maximum Likelihood model	Supplementary Table 2) List of T6SS genes. It includes the T6SS gene and the maximum likelihood model utilized to generate the gene phylogenetic tree.
TssA	LG+F+G4
TssB	LG+G4
TssC	LG+F+I+G4
TssE	LG+F+I+G4
TssF	LG+F+I+G4
TssG	LG+F+I+G4
TssJ	LG+F+I+G4
TssK	LG+F+G4
TssL	LG+F+I+G4
TssM	LG+F+I+G4
hcp	LG+G4
VgrG	LG+F+I+G4
ClpV	LG+F+I+G4

## Sheet: Table6
TssB sequence	Predicted subtype	TssB sequence	Predicted subtype	TssB sequence	Predicted subtype	TssB sequence	Predicted subtype
UPI00161C2D10	i3	Q3A0Q8	i2	A0A519EXB6	i2	A0A1M2YUZ2	i3
UPI0005F81C38	i4b	UPI00073D7305	i1	E8UX26	i4b	A0A3N2DJR6	i5
Q6F920	i4b	A0A2U1G5E0	i2	A0A3D3M6L2	i2	A0A0Q7ECA5	i4b
UPI000824A65B	i4b	UPI000464F5AA	i1	A0A1E3GBY4	i1	UPI0015645090	i4b
A0A5E6T223	i1	Q6TKV1	i1	A0A5Q2FVG6	i2	UPI00046F56EF	i1
A0A3M8SM09	i4b	UPI00135C0BE8	i5	A0A1B8V1T2	i2	A0A2N7VV75	i3
A0A7C5SJT0	i3	A0A383RXY8	i2	UPI001411FAB3	i2	A0A5S9N5H0	i5
A0A3D3ATT8	i4b	A0A419NDM8	i1	A0A172Z0W6	i2	A0A6L8KN59	i4b
UPI000752B856	i3	A0A2E4IN89	i5	UPI0015E97743	i2	A0A5C1DEF2	i4b
A0A2A5FZ73	i1	A0A3M5J902	i1	A0A142X8P5	i5	A0A560QPW1	i3
A0A143PHX8	i3	A0A2E7EAR7	i1	A0A524LV33	i2	A0A3A3FQ59	i4b
A0A2T5RDK0	i1	A0A3C0KNU4	i1	A0A1R4HA51	i3	A0A3L7UXD0	i5
A0A4Q9EJ00	i4b	A0A5W7RWG2	i1	UPI000474597E	i2	A0A4R2VW73	i4b
A0A2K8UJA2	i3	UPI000DCD158C	i1	UPI0010A5DF0E	i1	A0A0Q6W5Y1	i4b
A0A3A5J164	i4b	A0A4P5QZE5	i1	A0A3D0NXE7	i4b	A0A0A1FIL4	i4b
A0A521SH16	i1	A0A081G3C1	i1	A0A024HGJ5	i2	UPI0015D38947	i4b
A0A239DLI7	i4b	UPI001586CB9C	i2	A0A2C6CYC0	i1	UPI0016481077	i4a
N9PL49	i4b	UPI001303097F	i2	A0A2G5N9D8	i2	A0A2G8TB28	i4b
A0A4R8LXV3	i3	A0A2Z4RF31	i2	A0A4U3EVX3	i2	A0A6N6JPR3	i1
A0A349ECX8	i3	A0A0K0HSF4	i2	A0A1I1XD97	i5	A0A370WUW3	i5
A0A1C3CXF8	i4b	A0A0D9AZS0	i2	A0A4R4CE20	i3	A0A0D8D275	i5
A0A1G5TU10	i3	A0A3N9NU54	i2	A0A6L8L0V3	i5	A0A0L7T2K9	i3
A0A0A0F0U4	i4b	A0A6A7YWM3	i2	UPI0002D6BF0A	i3	A0A3D1B237	i4b
A0A6I3XKS6	i4b	A0A3A6RF62	i2	A0A534GBV3	i3	G0A6I8	i3
A0A4R0EW45	i4b	K9NM45	i2	A0A6A8VZ85	i4b	A0A177P4F6	i3
A0A3A8E4R1	i4b	UPI00097C7924	i2	A0A0K6HG74	i3	Q21KI8	i5
A0A4Y9SGH0	i4b	A0A0Q8P0I2	i2	A0A2T4VLI5	i4a	A0A364NPN1	i5
A0A519TRI0	i4b	A0A4U2UH35	i2	A0A3N5QE47	i2	A0A2G6CTB5	i3
W0VF64	i3	A0A387A9W5	i2	A0A411IUI5	i3	A0A5C1AQH7	i4b
A0A562PF03	i4b	UPI00034B7F75	i2	UPI00097C04C3	i3	A0A3Z0CY07	i4b
A0A3A8G2T3	i4b	A0A0S8ZAP4	i2	A0A0J5P2F4	i1	A0A518K896	i4b
A0A2V8NX94	i4b	I4MVH4	i2	UPI00081095FF	i1	A0A644Q5M6	i1
L9U949	i1	A0A0N0XIE5	i2	G2HY62	i1	UPI000682C800	i2
K9D776	i4b	A0A2S3VWI8	i2	A0A318SY70	i1	A0A5P6G3D3	i2
A0A6I2J8H3	i4b	A0A2S8Y820	i2	A0A348NPH4	i1	UPI000949A863	i2
A0A0Q8RKW1	i4b	A0A1G9R080	i1	A0A6B0TEH6	i1	A0A6L6Y6W1	i2
A0A562PJ00	i4b	UPI00136E9844	i1	A0A4R5QB55	i5	A0A158HK29	i2
A0A077LRR6	i4a	A0A651D5W8	i1	UPI00083A03E0	i1	A0A5F1HZI7	i2
H0PSD2	i4b	I4KF10	i1	A0A254T8X0	i4b	A0A4V6P4A4	i2
A0A2D4S9N6	i4b	A6FZQ6	i1	A0A2S8YKR1	i1	UPI00076145B6	i1
A0A6N2ECJ0	i3	A0A3A6R3Z3	i1	UPI00123DBEEC	i1	A0A5J6W5A5	i2
A0A6C0XTT8	i4b	D2YAP5	i1	A0A4P7PA80	i1	UPI0005095B1C	i4a
A0A1B3WAW1	i4b	A0A543K4H0	i1	A0A077LRC6	i1	A0A7C5XZI5	i2
UPI0014876762	i3	A0A4Q6WLZ2	i1	A0A1D8Y8G9	i1	A0A2T5NVV4	i2
A0A2R4CB26	i4b	UPI0011EE8A34	i2	UPI000A1ED653	i1	A0A1B9MUX9	i2
A0A2E6M2Z9	i5	UPI0011EDCCD6	i2	A0A0D1MX62	i1	A0A0M7BUW3	i2
A0A3S0D6G6	i4b	A0A5Q4ETG3	i1	A0A2R3HE53	i1	A0A1I0FCG4	i2
UPI0015C9F807	i3	UPI00083940CB	i1	A0A2A2GPQ1	i1	X5FUI7	i2
A0A3B7LZI4	i4b	UPI0005792A39	i1	A0A2N1Z6J6	i1	UPI0015EAB21F	i2
UPI0013908C7E	i4b	A0A165SYM4	i1	A0A0W0J8W8	i1	A0A3G7NQG8	i1
F3LSP0	i4b	A0A0E1N4J9	i4b	UPI000CF9CF4D	i1	A0A3G2ICB9	i2
A0A1K2HMC8	i4b	A0A2A4ASK2	i1	A0A4Q9VM16	i1	UPI00054E5DD5	i4b
A0A2S8H7S3	i4b	A0A2N6FTD8	i1	A0A4V1EI28	i4b	UPI000FBB3505	i2
A0A0H1ATF7	i4b	A0A553JLJ5	i1	UPI000F062187	i1	A0A3B0YHH0	i2
A0A3B0ZFQ3	i3	A0A1H5YUY6	i1	A0A0J8FXZ4	i1	UPI00157B57F5	i2
UPI000737C20B	i3	A0A1B9PPW7	i1	A0A085WU24	i1	A0A506QC44	i2
A0A5B8DZV4	i4b	M4U7N1	i1	UPI001629A8F8	i1	A0A0N0GLQ8	i4b
N8QCL7	i4b	A0A2G6DND4	i1	A0A6A7YLH8	i1	UPI0016278F86	i1
A0A0A0ELR5	i4b	A0A2N7J6V6	i1	UPI00136EDC1D	i1	A0A095TW81	i2
UPI00129168C4	i1	A0A1E5CX03	i1	UPI00036B49E3	i1	UPI00123DCD60	i3
A0A2K8KMD3	i1	B6EJ78	i1	A0A5C7MWI0	i3	A0A518DT78	i4b
A0A0R2ZCD7	i1	A0A1V3KAI8	i1	A0A3D3ST71	i5	UPI000642DB8F	i2
A0A0F0F413	i1	A0A0P8CQX7	i1	S6HXU9	i5	A0A4R1NIA5	i2
E0SGM8	i1	A0A411SW38	i1	A0A1H7RJX4	i2	A0A428K449	i3
A0A2U3EXD9	i1	A0A2R9VPZ6	i1	UPI00142372EF	i2	A0A6M4IRZ8	i4b
A0A2T0I284	i1	A0A2J8I7K2	i1	A0A0Q6X0N1	i3	A0A6B2FT05	i2
A0A3P0WVA4	i1	A0A3R9EB08	i1	Q2L047	i5	A0A2E3WFU3	i4a
A0A5P1DE19	i1	S2KXW1	i1	A0A1E3G7I7	i3	A0A2S4RZ12	i2
A0A0D7LGV4	i1	A0A4R5K0X6	i1	UPI00160DC1B9	i4b	UPI0015E90273	i2
A0A085W5S3	i3	A0A4U1HVR0	i1	A0A3S0UJ21	i3	A0A4S4AYK5	i5
A0A421DM51	i1	A0A1Y4GEX4	i1	A0A1Z8A320	i5	A0A5C5DDV1	i2
UPI001028A487	i1	A0A0E3MLK3	i1	A0A6A7L196	i3	A0A0M3F3N6	i2
UPI0014649617	i2	A0A2T3MYN5	i1	A0A1E3GA03	i3	UPI0004E276C4	i2
A0A381G287	i1	UPI000F6922C3	i2	A0A0F5K4K5	i5	A0A0G3QCR2	i2
A0A3A5JS13	i1	A0A509MPE9	i1	A0A4Q9R1M8	i4b	A0A2I8XUJ1	i2
A0A1Y1RK32	i2	S2JYG8	i1	UPI00037DA169	i3	A0A6P1RPY6	i2
A0A2H9U140	i1	UPI000FFE4966	i1	A0A396RP61	i3	UPI0015E9CA63	i2
A0A2D1T977	i1	A0A193FLI0	i1	A0A6I2IGS7	i2	A0A6H3SCX8	i2
A0A6N7NK42	i1	A0A3N4AXL0	i1	A0A1C1VY45	i1	A0A5Q2VG76	i2
A0A558FTX0	i1	UPI0004709FE2	i1	UPI0015E8F5D5	i2	A0A345C9S9	i2
UPI0005A9F430	i1	A0A1R4B5W7	i1	A0A3M8FIK6	i3	UPI0012E7671E	i5
A0A3N0UUY0	i1	A0A0F5VEK6	i1	A0A1I6M272	i5	A0A3B0ZLR5	i2
UPI0015F42125	i1	A0A1Z1SWU6	i1	A0A4P8IYM7	i4b	UPI0011EEA484	i2
A0A1B4K3G5	i1	L1M470	i1	W8FU43	i5	UPI000C0570BA	i2
UPI0004F8A5B8	i1	A0A6M8ER84	i1	UPI00123D2213	i3	UPI000FDA09C6	i2
UPI0005A9D4EA	i1	A0A6C0TSG9	i1	A0A1N7NT24	i3	A0A5W1EY45	i2
UPI00146F0C46	i3	A0A1I4DJZ3	i4b	A0A066UJ84	i5	A0A5B0VN03	i2
A0A1Y1Q5F6	i1	A0A222F8M8	i1	A0A060DKN8	i4a	A0A0F5Y338	i2
A0A084CDR2	i1	A0A498C748	i1	A0A178K1A8	i5	A0A0G4JY57	i2
A0A2P1VPJ8	i1	A0A2A2I1G5	i1	A0A369KPL7	i4b	A0A4U2U8C5	i2
A0A0M9DVZ0	i2	A0A5C5W023	i1	A0A1L4CZ29	i4b	A0A0G4Q5J8	i2
F7SM12	i1	A0A090KHM5	i1	A0A3N6BEU8	i4b	UPI000FDEEF98	i2
UPI0013CFA3B0	i1	UPI00119E0D39	i1	A0A1X7D5N2	i5	A0A419LYV1	i2
A0A143GG38	i1	Q39Z01	i1	UPI00041AE243	i5	A0A0K1EDF2	i1
A0A1B9SQS8	i5	A0A0L7ZF29	i1	A0A5S5MDW6	i1	UPI00057C282F	i2
A0A411WX48	i3	A0A1L9L1V6	i1	UPI0005DB6D83	i2	A0A5F2FIE4	i2
UPI0008E9E574	i5	UPI000C210021	i1	A0A2G6KSY9	i5	A0A011MPK6	i3
A0A2A5ADA8	i3	A0A085WS86	i1	A0A501SFD7	i4b	A0A448D734	i2
A0A1V0PYF2	i3	A0A3S9JWM3	i1	UPI001576B89D	i5	A0A2D0KU27	i2
A0A090IFN7	i5	UPI0014485E5D	i1	A0A3D8JQN0	i4b	A0A4R4IX90	i2
A1KCF5	i3	A0A4R1K4F5	i1	UPI000CDE27B9	i4b	UPI000E6CD047	i2
A0A444JTA7	i5	A0A5C2C594	i1	A0A5C0UK38	i5	UPI0006BA2305	i2
UPI00126A63C9	i3	A0A1B9PCJ4	i1	A0A3R7LR65	i3	A0A6H0K9B1	i2
A0A1M5Q7M6	i4a	A0A0D6S431	i1	UPI0003E4A652	i3	A0A3E1SQC6	i2
A0A1I4TVP1	i3	A0A5C5PWD0	i1	A0A2C9D6E3	i3	A0A4R3DXS9	i1
A0A3M1M1N5	i3	A0A5Q3LC44	i4b	A0A258X7B4	i4a	A0A1W0CDT7	i3
UPI000B4B846D	i3	A0A0C1W6D0	i5	A0A517NA10	i3	E4RYA6	i3
A0A5M9RBH1	i5	A0A0A0DAF5	i5	A0A109RVH0	i4b	A0A226X6H1	i2
A0A431KEH2	i3	A0A3L7RUJ5	i5	A0A069PPJ5	i4b	UPI00054E0B01	i2
K2FHR7	i4a	A0A4R3YZ72	i2	A0A411T5L3	i3	UPI00146B63A9	i2
A0A549YIL6	i5	UPI001421A987	i4b	UPI000780EC30	i5	A0A3S0W752	i3
H5WMU0	i3	A0A3G2IEB4	i1	A0A1Q3QTJ9	i4b	A0A1I2MX43	i5
A0A137SPK0	i5	UPI001390AEE4	i3	A0A5M6IY29	i5	A0A6I6IGC2	i2
A0A6N7ZYD7	i3	A8IB24	i5	A0A3A8Q3E1	i3	UPI0004689160	i2
A0A4R7K092	i5	A0A1Y6CWE5	i1	A0A3B0ZDE5	i5	A0A556SAJ2	i2
A0A196PC41	i3	A0A2T3IZM9	i5	UPI00035EAB44	i3	A0A6P1QEE0	i2
A0A4Y4CYK0	i3	A0A349J8J7	i1	A0A0Q5NZ59	i2	UPI0003C5CF83	i1
A0A1G0HI44	i5	A0A0J1GRB3	i5	UPI000FFC481C	i3	A0A6L9JXF8	i2
A0A517SZI1	i3	A0A377PGB2	i1	UPI00126F7476	i2	A0A518IRL5	i4b
A0A379XWA9	i1	UPI00161E7EF0	i5	A0A3B0LYC0	i4b	A0A495RF13	i2
A0A6P2AP39	i4a	R9PFL5	i5	A0A6N7D3E6	i5	A0A443IB93	i2
UPI001487EA1D	i3	A0A4P2Q1Y9	i3	A0A381KMZ3	i2	A0A2S8Q4S9	i2
A0A1H7TXG0	i3	A0A6B2FIX2	i3	UPI000483B1AF	i4b	A0A514VI72	i2
UPI0016194131	i5	A0A5D4YJQ0	i1	A0A1L6HXG5	i2	A0A3N6UKM4	i2
A0A5U6SP72	i4b	A0A1I1H4U9	i1	UPI0016799301	i2	A0A1H0SH35	i2
UPI0007E46A50	i4b	A0A5B9QRR0	i4b	A0A1Z8Z5Z5	i5	A0A3W7ZAT8	i4a
UPI00131AC992	i5	A0A135ZHX9	i5	UPI0013D4DB54	i5	A0A1X0TL87	i2
A0A4P8YHL6	i3	A0A2D5I0G6	i5	A0A1W9MS08	i4a	A0A4Y9T2R3	i3
A0A0B4C702	i5	A0A1Q9G6N2	i5	A0A0Q8RDV9	i5	A0A519HWJ2	i3
A0A2J9HHG7	i4b	A0A1A8TNH8	i5	A0A2G6PF08	i3	UPI00146B79C8	i4b
A0A1Y0ZCI7	i5	UPI00164C0868	i5	UPI00146F5860	i2	A0A2V9Y8V2	i4b
A0A525CB54	i5	UPI00029B2840	i5	UPI000BB55EAB	i5	UPI00050DBFA3	i2
A0A6J4JLI2	i5	A0A4Q3ZTQ6	i1	G4T2W4	i3	A0A419N3C9	i2
UPI00155423F8	i3	I1DYA7	i5	UPI0012D3336C	i3	A0A0N0K2Q6	i5
A0A0C5V208	i4b	A0A347TKK0	i1	D3NZ72	i4a	UPI001247BA63	i5
UPI000E15FE6A	i4b	A0A1M7ZR99	i5	A0A4R1YZ07	i3	UPI001084600E	i2
A0A2Z3YGY9	i3	UPI000DDDB273	i5	A0A0W0VME0	i2	A0A1H0I3V4	i3
A0A5C7TYT3	i3	A0A6N9S0C8	i3	A0A509E4N8	i5	UPI000E6C1D47	i2
A0A316KSI0	i3	UPI0013712CCE	i5	A0A3N1NU85	i5	A0A3G8H317	i2
UPI00142124CE	i3	UPI001557B796	i1	A0A0N1B0D0	i3	A0A6P1XJB4	i2
A0A372K8Q1	i3	UPI000DD5E3EA	i5	UPI001577356A	i2	A0A0J6SYR0	i5
A0A418WEA5	i5	UPI001673025A	i5	A0A3A8L2V1	i3	A0A1H8UIZ3	i2
A0A2S9QFA1	i5	A0A454DFS7	i5	A0A2A4YAL3	i5	UPI0014128EBB	i4a
UPI000BE4EC1B	i5	A0Q7I5	i3	A0A248KKV4	i4a	A0A3A9I995	i2
UPI00167680B3	i5	A0A5E6PUH7	i1	UPI0015FB82CA	i3	UPI0007FB5281	i4a
A0A2D8J3U9	i5	UPI00048BA152	i5	A0A158FX20	i3	A0A651HAT8	i3
A0A0H4VUN3	i5	A0A4Q5M862	i5	A0A085JHP9	i4b	A0A2R7SPT8	i3
A0A0G3BQQ8	i3	A0A368NSP6	i5	A0A1I7KPJ3	i3	A0A6M2BAP5	i2
A0A0N0J9K6	i5	A0A0S9PWD0	i5	UPI000407642E	i2	A0A519Z5Y8	i3
A0A1N6T7T0	i5	A0A3L8Q2L8	i5	UPI000CFA3EFA	i3	A0A1U9KCK0	i5
A0A160JEE8	i5	A0A4Q0XUY4	i1	A0A068YQ52	i3	A0A318BIM0	i3
A0A0R3KMB8	i1	A0A147GSE5	i3	E8X5R7	i4b	A0A336QYF4	i4a
A0A4Y6KQ29	i4b	UPI001059E35D	i5	A0A4D7B7Y3	i3	A0A511XBL5	i5
UPI00062BBB44	i3	UPI001601DFB6	i3	A0A4V2T3D5	i3	A0A6L5E6B6	i4a
F2Q840	i4b	UPI000402FDEE	i5	A0A349L3Z1	i5	A0A3N4P1Q4	i2
A0A1I3CYP8	i3	A0A077AT77	i4a	A0A158FXK5	i5	A0A271JCX2	i2
UPI0012921377	i3	A0A4Q3Z842	i3	A0A2U1TL32	i3	A0A2P7QFU7	i3
A0A178IL57	i3	UPI00041A4E1C	i1	UPI00160E2240	i5	A0A523Q321	i3
UPI00141A60B4	i4b	A0A087ILZ0	i5	A0A1I4TRS5	i4a	UPI000550620A	i3
A0A2N9MG54	i4b	A0A2P5MT72	i5	A0A023Q154	i2	A0A0F3M5D1	i2
A0A640VRS8	i5	A0A2N3REP4	i3	A0A4Q7XZA0	i4b	A0A2P8VKA3	i2
A0A2N5IFK4	i3	A0A3S0PXL0	i5	A0A538P8N7	i3	UPI0004CFF455	i2
A0A317ZR77	i1	UPI001575CA79	i5	A0A2T4VG18	i3	A0A4R6E021	i2
UPI000E6494B0	i3	A0A3J8T5D1	i1	A0A518G535	i4b	UPI000BE4D402	i5
A0A372JYB5	i2	A0A433SCJ8	i1	A0A4R7DX26	i4a	A0A3A4XAP0	i4b
A0A0D5VI11	i2	A0A4Q0YER0	i1	A0A1Z9H570	i5	F2JVZ5	i2
A0A1V3S7I5	i2	A0A3S4TPS1	i5	UPI0016585483	i3	A0A352E0J4	i5
A0A1I9XY99	i5	A0A7C4YA06	i4b	A0A3C1SRF8	i3	A0A1D2X9A1	i5
A0A0E3YA88	i2	L0M6R1	i1	A0A651DGD2	i4b	A0A1W9M5Y1	i4a
A0A3N5HXI2	i5	A0A3J4LJB0	i1	A0A3M1WZD9	i2	A0A482PR56	i4a
UPI0003669B6D	i3	A0A4Q6EB21	i5	A0A6B3SVW3	i5	A0A6I2JX68	i2
A0A345JTI0	i4b	A0A1Y1R5M1	i5	UPI001610C5F2	i3	A0A1N6X0V9	i5
A0A5B8IZE3	i3	A0A387C1G4	i1	UPI00105763C1	i4a	UPI000C80A785	i1
A0A4V2FET1	i2	A0A540X2E8	i3	A0A3A8GNQ9	i4b	A0A126NIL5	i4b
A0A158AD35	i2	A0A7C1UTX4	i3	A0A519EP75	i3	UPI001605A380	i2
A0A3M0UDS9	i2	UPI000BA90B5E	i3	UPI001613124F	i4b	A0A5C1W969	i3
A0A6J5D849	i2	A0A2V1K2J8	i1	D1P5E9	i2	UPI000BBF35A3	i3
A0A2Z4XWB4	i3	A0A6A7Z2U0	i1	A0A1H7DP08	i3	H8NZY5	i2
A0A4R6RNE3	i4b	UPI0004121F6F	i1	UPI000E66F4BE	i2	A0A4U1I450	i2
A0A329CUB3	i2	A0A1B4C089	i3	A0A1E4HHZ0	i5	A0A6C8Y2V9	i2
A0A6J5EUK9	i2	A0A545TTA9	i5	UPI0015769706	i3	A0A5C9BNK9	i3
A0A2P6BYG9	i2	A0A321LW83	i4b	UPI000DEED533	i2	UPI00164BB602	i5
A0A1H7RJH0	i2	UPI0004E31EB2	i5	H1G684	i2	A0A1H4BGX9	i3
S9TJC9	i2	A0A540VTL6	i5	A0A4V6PMB3	i3	A0A0V9JX66	i4a
UPI0012924618	i2	F3LHH4	i4b	UPI0015D5A78B	i3	A0A3B9ISJ1	i5
A0A4V3CSZ6	i3	A0A068QT11	i3	A0A3N5QPP5	i4b	A0A2D9I4V1	i4a
A0A4Q1TVI3	i3	UPI00167A7C19	i4b	A0A2S6NFH9	i5	UPI00161723CD	i5
A0A370N8H4	i2	UPI000D3E4B3F	i1	A0A5C1DGR0	i4b	UPI00131DECD9	i4b
A0A0A1FCS3	i2	A0A4Q1TNR9	i1	A0A6M0HMH3	i3	A0A1D7UB39	i3
A0A2A4F1R4	i2	A0A4R2T2F0	i1	A0A545TGS0	i5	A0A2Z6U9S7	i4b
A0A4R5M3R2	i2	F6CWW4	i1	UPI000E340EA2	i3	UPI0014217BCF	i3
A0A2W7G9L4	i2	UPI001592E34E	i1	A0A2U0UVG4	i3	V2QBA0	i1
A0A370L7B3	i3	A0A3A5FE24	i1	A0A1Y5H2N2	i5	A0A4Q9JUM6	i1
A0A2P7S3I2	i3	A0A1W1XKX6	i1	A0A1G8G1M6	i4b	UPI000F8E44BD	i1
E1T8C9	i2	A0A0F6SGJ9	i1	UPI0010817E5E	i5	A0A2W6MXJ0	i1
A0A433S2E0	i3	A0A0W0Y0N9	i1	A0A6B1ARL4	i4b	A0A4Y8BIT2	i1
A0A7D5MZQ1	i2	A0A5Q0BM47	i1	A0A2E9NWD7	i4a	A0A150QUE0	i1
A0A0A7S2U6	i2	A0A235C936	i1	A0A5C7JG69	i3	A0A252BVH8	i1
A0A1L6I7A5	i2	A0A6G9PZX2	i1	UPI001441A25E	i3	A0A1W6BUL9	i1
A0A1L4BV02	i4b	A0A6N3HMN3	i3	A0A0K8MEB7	i4a	A0A3P1X2N4	i1
A0A2T5MJZ1	i2	S2JWR4	i1	W0ABS4	i3	UPI000FD82AA5	i1
A0A6J5DE24	i2	A0A1T4VA90	i1	A0A286GY18	i4a	A0A2V2SVY3	i2
A0A6G6EG38	i2	A0A1Q9HK00	i1	A0A0K8NX64	i3	UPI0013D8EBDD	i3
A0A2A5JJU0	i2	A0A2V4EFZ1	i1	UPI0015FFCAE9	i3	A0A4U1JJR5	i2
A0A239FTF7	i1	A0A367XHM9	i1	UPI00164ED91C	i5	UPI001159748C	i1
UPI000556CEFC	i2	A0A136JTS8	i1	Q0FRC7	i3	F3YWS3	i1
A0A410UMB9	i2	A0A557P5H4	i1	Q6LUD8	i5	Q1N507	i1
A0A5Q0BDP1	i1	UPI0016456281	i1	A0A7C8AF60	i3	A0A4U8S2Y9	i1
A0A502CAD1	i3	A0A1H2PL16	i1	A0A3D8JT40	i5	A0A0M4S9Z5	i1
A0A2A4WMA7	i5	UPI00129260EE	i1	A0A6L6Q285	i5	A0A4R8P306	i1
UPI0010C15400	i5	A0A7C4BTJ3	i1	A0A6J5F8I8	i5	L7U9H8	i3
A0A494XSB2	i4b	A0A1B8YI14	i2	UPI0015768CE4	i3	A0A431A8Q7	i1
A0A419J1D7	i4b	A0A090IKE1	i1	UPI00165F831C	i5	A0A2G6D9Z9	i2
A0A1M3H4C0	i4a	B7VTT4	i1	W0LB70	i3	UPI0015FABBCA	i1
A5G329	i5	A8U3X3	i1	A0A2D9MXI8	i4a	A0A246FVH3	i5
UPI000E64A396	i3	A0A132C6D5	i1	A0A147GPX8	i3	UPI00092F0EF5	i2
A0A0G3BGU3	i4b	UPI000409071D	i1	UPI00166431C3	i2	A0A3M6NQM7	i1
A0A196QFS1	i3	A0A387FXE8	i1	A0A5C6Z9S6	i3	A0A1G8MJ95	i2
A0A3D2ACJ3	i4b	A0A0G3A6Z2	i1	A0A5E4GS11	i5	A0A4R7GMN5	i1
A0A643FHF9	i4b	A0A3N9TLB3	i1	A0A2P5L6I0	i1	A0A3U1P980	i1
A0A1I4EE64	i3	UPI0015B64213	i1	UPI001047D683	i3	A0A0T9UT68	i1
A0A0N9V9A1	i4b	A0A1N6IK84	i1	A0A5M9R195	i2	UPI0004B86492	i1
A0A7C1GEE9	i4b	A0A4V2HTJ3	i1	B1XXM4	i3	A0A6B2FNS8	i1
A0A0J6JW93	i3	A0A4P5YA96	i1	A0A2G6X7P5	i3	A0A379FC20	i1
UPI000B347E70	i5	A0A0N0D2J1	i1	A0A5Q0LZG5	i3	A0A1B8HIM8	i1
A0A411X182	i4b	A0A2V7RYQ8	i4b	A0A5C6AEN2	i4b	A0A0T9LTA6	i1
UPI00122D3CF2	i1	A0A268TYA1	i1	A0A5S9QUV8	i3	A0A789RLR8	i1
W0RPS0	i4b	UPI0004083133	i1	A0A624AYP6	i2	A0A4Y9GWB3	i1
A0A2K9LLA2	i3	A0A1I3NFM2	i1	UPI0008379040	i3	A0A1B3JE99	i1
A0A257S6C1	i5	A0A3D4SGK3	i1	UPI000BA47D5E	i4b	A0A661SLP6	i1
A0A1Q7R005	i4b	A0A2K1CPB4	i1	A0A2W4QV45	i3	UPI0015EAF2F1	i1
A0A501WLR9	i3	A0A430SK72	i1	A0A1H4CNV0	i5	A0A3T0CXS9	i1
I4WBH7	i4b	A0A1M5VX08	i1	UPI0004889E3B	i5	K8WJM5	i1
A0A0M9EAT8	i2	A0A2L1HMI7	i1	A0A516SKE9	i5	A0A1H5XM99	i1
A0A6A7N3Q0	i4b	A0A1Z7YLK8	i1	A0A543N8B2	i3	A0A654AZN3	i1
A0A1D9BBT8	i4b	A0A0N9WV29	i1	A0A6M4IBH3	i3	A0A6M0PSH0	i1
A0A7C6DVJ2	i4b	M4WU19	i1	A0A2Y9TUB5	i2	A0A3D5Q5Q9	i1
UPI00159FFA10	i3	UPI00084A2CC7	i1	A0A1W6YWS2	i3	A0A3S4JQ17	i1
A0A2N0X3H3	i5	UPI00042193D7	i1	A0A0K2DWL7	i3	A0A5P8NZQ8	i1
A2VTE2	i4b	A0A255HKW5	i1	A0A3D4YB91	i4a	A0A3Q9E535	i1
UPI0004E0E756	i4b	A0A7C4HMI9	i1	A0A389MR57	i3	A0A7B5UAU9	i1
A0A1W9N3J5	i4a	UPI000D3E27D9	i1	A0A618HBS3	i4b	A0A2Z3I6K6	i1
A0A6I1HGF8	i4b	A0A356TCQ8	i1	UPI00136B82D8	i1	A0A084ZP27	i1
A0A021XFU3	i5	A0A2A4YB73	i1	A0A3E0WTY7	i2	UPI000D7D0E0D	i1
UPI0010419FB7	i2	E8LNK9	i1	X7FDW8	i3	A0A379GU84	i1
A0A354V5V7	i3	A6VUJ6	i1	A0A4D6X7K6	i1	UPI0011595598	i1
UPI00094894A0	i5	UPI000903A645	i1	D3P053	i1	A0A1V3K0T7	i1
A0A545U8R7	i5	A0A5C1YMZ8	i1	UPI001411C056	i1	A0A085A513	i1
UPI001573AFC9	i1	UPI000DEF30CB	i1	UPI0004252560	i1	A0A369YQT8	i1
A0A4Q9H227	i4b	A0A0W8JBQ7	i1	B0KHN4	i1	A0A2G2G6P7	i1
A0A4R5MAQ3	i3	A0A1J0KRB0	i3	UPI00165DFBEB	i1	A0A380U3F8	i1
A0A418RIJ3	i1	A0A3A8T465	i1	A0A3C1AFJ5	i1	C4L825	i1
A0A3B8L729	i5	A0A497TS45	i3	UPI001646347B	i1	A0A427LCJ5	i1
A0A5Q0LZZ0	i4b	A0A1B9JNW0	i2	A0A370L7S8	i1	UPI0002B89074	i1
UPI00037F06FD	i3	A0A419AC77	i1	UPI000BA457F2	i1	A0A6M8UD71	i2
A0A523Q7S3	i4b	A0A2H5DVD6	i3	UPI000A1E1093	i1	A0A256DYD1	i1
A0A495D7N3	i5	A0A3P5XDE7	i3	UPI001596AC63	i1	A0A432CZC5	i1
A0A3N7DLT1	i4b	Q28MX0	i5	A0A250J3G8	i1	A0A1T4MSH9	i1
A0A3A8EQR7	i4b	UPI000DE07688	i3	A0A411WLI0	i1	UPI000F02F45C	i2
A0A1S9AH52	i4b	UPI000EFCCE6A	i3	A0A318JM42	i2	W0LBB6	i1
UPI00156B83C1	i4b	A0A3D3M2M8	i4b	UPI0015BD44B1	i1	UPI0004248CA9	i1
A0A6M8UDG0	i3	A0A1H6FGY9	i4a	A0A5E7C9N7	i1	UPI000B412732	i2
A0A349L234	i4b	UPI0006149E66	i3	A0A0P7Y973	i1	A0A6I6EUA8	i1
UPI001488FD9C	i4b	A0A4V1ZTE2	i5	UPI001645FAFC	i1	A0A4P7PYC5	i1
UPI00145E8126	i4b	A0A1H3Z3P8	i5	UPI00036E0D5F	i1	A0A0F1K4Q8	i2
A0A353U4S4	i4b	A0A1H0N477	i5	A0A0F9RN32	i1	A0A2P5GHC1	i1
Q02CH2	i4b	UPI0004666507	i3	A0A6I6XYB3	i1	UPI00059E076B	i1
A0A4Z1R3X2	i4b	A0A2N7TFQ1	i3	UPI000DB97F18	i2	A0A378ICG2	i1
B4D022	i3	UPI000225B714	i4a	A6F572	i1	E1VJ08	i1
A0A3D0EUX4	i4b	A0A109CZC0	i5	A0A2D9L2P7	i1	A0A0U4JJI0	i1
A0A1H3WTK6	i4a	F3KSI3	i5	A0A0C1WCY0	i1	UPI000FDDE68C	i1
A0A5C4NNQ9	i4b	UPI00083188C0	i3	A0A244CRH7	i1	W1J6K7	i1
A0A1Y6C0Y6	i5	A0A2T6KM26	i3	UPI00047EB333	i1	UPI0014932B47	i1
A0A177QSB7	i4b	UPI0011822435	i3	A0A443ZJK2	i1	A0A068R030	i1
A0A0F2KT78	i4a	A0A1B7L2B1	i4b	A0A6B3P094	i1	UPI000D6589AB	i1
A0A1Y0FTM7	i5	A0A6C1NBD6	i5	UPI0003D208F0	i1	A0A0A0CLP3	i1
A0A3D6CTA3	i1	A0A098PV85	i3	A0A341F5I9	i1	A0A379AUW2	i1
A0A430HFB4	i4b	A0A2N4XKH4	i4b	A0A1T1IFI5	i1	A0A5F2KSZ4	i4b
A0A6I1N255	i4b	A0A509LMI0	i4b	A0A0Q8WPU2	i1	A0A509EJD7	i3
A0A081N1D6	i5	UPI000D54E61E	i3	A0A4R5SIZ1	i1	UPI00157688E6	i4b
A0A5C5VD35	i4b	A0A1B1A435	i1	A0A1H0HD63	i1	A0A778FD24	i4b
C5BU05	i5	A0A515EPW5	i3	A0A2S5GQJ4	i1	UPI000459CC60	i4b
A0A1J0KTC4	i4b	A0A175RBI0	i5	A4C4G8	i1	A0A747SSQ0	i4b
UPI0004212D13	i1	G2IZZ6	i4b	A0A176XNI4	i1	A0A0L6ZFW8	i4b
A0A1I7AA86	i3	G4QD66	i3	UPI001645B263	i1	A0A6B2NQ92	i3
UPI00124D00D6	i4b	UPI001600314A	i4b	A0A1C0B328	i1	A0A0T9TQP8	i4b
A0A3M2D9S0	i4b	UPI00037A9F6B	i4b	A0A1N7QQL0	i1	A0A789CM21	i4b
A0A4V1TCR4	i4b	A0A4U0PBF4	i4b	UPI0004007F8A	i1	UPI0015742A71	i3
A0A0J1DG69	i4b	A0A4Y9S4F6	i3	A0A2A2MEK8	i1	A0A1I5KIT3	i3
A0A418X0X0	i4b	UPI0015D42EC3	i3	A0A1Q9R957	i1	A0A3C1QUS8	i5
UPI00159E46D5	i4b	A0A353Z8M1	i3	A0A105TN53	i1	A0A5Y0RWT0	i4b
A0A2U2H9S7	i4b	A0A6H9FTY8	i4b	A0A2R8B7U3	i3	A0A1W1EMG6	i4b
A0A6L6PN80	i4b	A0A0F2RG82	i4a	UPI000F06A169	i1	A0A3S0VY32	i3
UPI00160D94C7	i4b	B4D1P6	i3	A0A0Q5P4V6	i2	A0A2A4QEP1	i3
A0A354P4Y1	i4b	X0WMR3	i3	A0A4P6TJJ5	i2	A0A222MXD1	i3
A0A7C3IAR4	i4b	S5Y7K7	i1	A0A1H7NYE9	i1	UPI000CDE72B5	i4b
K1XM16	i5	A0A069PQ44	i3	A0A2K1FNK0	i1	A0A6D0URI6	i4b
A0A1B4JS42	i4b	UPI000223D37F	i4b	A0A1Y5KWG5	i1	UPI0004A49F96	i2
UPI0015762F9D	i5	A0A6N6VTD5	i4b	UPI0012914AE4	i1	A0A354AMK2	i2
UPI00070CCB0F	i1	A0A223VSJ7	i3	UPI0012BCE403	i1	UPI0014562460	i2
UPI0015CAE95D	i4a	A0A5M8SUV6	i4b	UPI001646D105	i1	A0A158K5I3	i2
A0A4P7WF74	i5	A0A418XE33	i4b	A0A2N1IVN7	i1	A0A0L7T5D2	i2
A0A2X1GN94	i1	UPI00145E99D2	i4b	UPI001656C4B1	i1	A1WTE3	i2
A0A6V8N001	i4b	A0A4R5M800	i3	A3J8D3	i1	A0A1Q4NUH5	i2
A0A4Q5VGP7	i5	A0A2V8U3H6	i4b	A0A2E0YGF6	i5	A0A1X0W3M8	i2
A0A2U2HDC9	i4b	A0A517SI60	i4b	A0A0R2ZE79	i1	A0A6M9YMC9	i2
A0A2S5T5W1	i4b	A0A6M3HWP1	i4b	A0A6N3APP5	i1	A0A3D3M170	i1
A0A5C5Z4L4	i5	A0A3R8YSK0	i3	W5IXQ7	i1	A0A286BTC9	i2
A0A3E0PI04	i4b	UPI0016001932	i3	A0A2V4HII5	i1	E6WE68	i2
A0A4R7AWB6	i4b	S9R7X4	i4a	A0A3V4IVI3	i1	UPI00105DD792	i1
A0A5K7YU42	i4b	A0A4P7CSM4	i3	A0A1I2DKS1	i1	UPI00135A2C63	i2
UPI001623F7E0	i5	UPI0003B4172A	i4b	A0A3N8LIQ1	i1	A0A3C0H1K9	i2
A0A1Q3KAU8	i3	A0A1W1XH84	i4b	UPI00129AF63E	i1	A0A495KFQ1	i2
A0A3B1DAD3	i3	A0A1R1I8C4	i4b	A0A2E0K408	i1	UPI0011A17403	i2
A0A4R2PEL9	i3	A0A1B8RW07	i1	UPI000D649A65	i1	A0A1S8CE93	i2
UPI0008F943C7	i4b	A0A0Q5NKK3	i3	I2NUF5	i2	K8A7B9	i2
A0A4U1IIJ9	i4a	A0A370NA39	i3	A0A1H7IYD1	i2	A0A089RA80	i2
I0HSC8	i4b	S3N3L9	i3	A0A5M8FU95	i3	A0A0L0ATM2	i2
A0A3M4VQ63	i1	A0A350F0I6	i3	A0A0C1JBF6	i3	UPI001117B517	i2
UPI000648FBA9	i4b	A0A1C2HRT6	i1	B7RRB8	i3	A0A351NM41	i2
UPI00082F2B0D	i4b	UPI00131AC9D2	i4b	UPI0003D3373B	i4b	A0A251ZFN3	i2
A0A0D0S2T5	i4b	A0Z105	i3	A0A1P8KEH0	i5	A0A438KZD8	i4a
UPI000F606EF6	i4b	A0A1F3X6Y9	i4b	UPI00047FAD70	i3	D4I235	i2
A0A257VFX9	i4b	A0A1H9IQM4	i3	A0A3M4SEB8	i4b	A0A5C5ZS77	i4b
UPI0010561B1D	i2	UPI0007838530	i3	A0A4U1KBT7	i4b	A6G7X7	i1
A0A542MC71	i4b	A0A3E0TRM5	i2	A0A246F902	i4b	UPI000BAE2B92	i2
A0A4V6S760	i3	A0A6M8V689	i2	A0A5Q0MAF1	i3	A0A6I6ESI3	i2
A1K515	i4b	A0A4P5YG66	i4b	A0A370X6A3	i2	A0A085GBA4	i2
UPI00136CF805	i4b	A0A3A8HFN3	i3	A0A375CDK4	i5	A0A368Z837	i3
A0A537QXU6	i5	A0A2M9DZG7	i4b	A0A0J1CTW5	i5	A0A506V8P7	i2
A0A6M1MNH8	i3	A0A017HQI6	i3	S9NUZ6	i3	UPI00128BE1CC	i2
K0CFH0	i4b	UPI0011BDE7F1	i3	A0A4R1PR22	i4b	A0A4R5ERN2	i3
A0A1W0CP05	i4b	UPI001557C612	i4b	L1M6J0	i4b	A0A150RUR7	i3
A0A6I3T9P9	i4a	A0A2W4MG39	i3	A0A1E4KWR8	i3	A0A143I4C2	i2
A0A1I9XV09	i4b	UPI000DF31D46	i1	A0A2B8BJD7	i3	A0A098SZE6	i2
A0A2G8E2L0	i4b	A0A3N7HSE0	i4b	UPI0012EBB424	i3	A0A3D6C9Q7	i1
A0A554G2F0	i3	UPI000556F6CA	i4b	A0A258NVM9	i5	Q09CF9	i3
A0A2S2DHJ3	i3	A0A1H9MA88	i3	A0A4R6EPX1	i3	UPI00103E30F3	i2
A0A1C7FHT9	i1	UPI00040847B1	i3	A0A0C2HNL2	i2	UPI001184389D	i3
A0A0N1FB19	i5	A0A6L2N3T7	i4b	A0A6I6QAN0	i4b	A0A158C134	i1
A0A3S8U7C2	i3	A0A0A8WPA4	i4b	A0A5E7ZFR1	i5	A0A6L3P8S5	i2
A0A4R0Y9A5	i5	A0A494XQA6	i3	A0A4R6NRQ2	i5	UPI00146E82C9	i2
C7R9B4	i5	A0Q3Y8	i3	A0A1M7PA76	i3	A0A4D2T2Q5	i2
A0A017T0S7	i4a	UPI000E64F1BF	i3	UPI0012E2594C	i3	A0A2S9IB98	i2
UPI001471E762	i2	A0A0F5K5D8	i4b	A0A387AJX3	i4b	A0A2I0FY41	i2
UPI00037E5F05	i4b	UPI00041D86D2	i3	A0A356FZT6	i3	A0A071LT61	i2
A0A2E2N8P8	i3	A0A0R2YGX6	i4b	A7BPE2	i4a	A0A0X8XAR1	i2
A0A3M0UJ32	i3	A0A3G5IR31	i3	A0A5J6P9C8	i3	I7GTP3	i1
UPI00129174D8	i3	A0A0Q4MRZ7	i3	UPI00158C4471	i3	A0A4P8YHN4	i2
UPI00160A1013	i5	A0A2V2RD30	i4b	A0A558FDB3	i4b	A0A3N1I395	i2
A0A2R8BPH4	i1	A0A099CWB6	i5	A0A3A6P298	i3	UPI0004F5B73E	i2
A0A1F3BTM4	i3	UPI0015767D46	i3	A0A517ZFK8	i5	A0A0K2P1D0	i2
A0A101K373	i3	A0A254QTM2	i3	A0A0S7XZX6	i2	A0A2V1H3Y6	i2
I7ZBU1	i4b	A0A4U1M261	i4b	A0A1L4BTJ9	i3	A0A0A3YL21	i2
A0A158CL20	i3	A0A0N8PAM8	i3	UPI000E0DD8F5	i4a	I0QZ72	i2
UPI00161B4279	i3	UPI000BE20F63	i4b	UPI000E34EAB5	i3	A0A2T7AWV2	i2
A0A4Y9YTG7	i3	A0A0U3BI12	i5	A0A660K698	i2	A0A2C6DKF6	i1
A0A4U2UCA4	i3	F8GAW6	i3	V5BS26	i3	UPI0002C13E0C	i2
A0A4R3I7R4	i2	A0A2V2RA92	i3	A0A4Q2R7A5	i5	A0A4P8SGK5	i2
A0A5J6LAR5	i5	UPI001431C923	i2	A0A6C1SU09	i4a	A0A5B0VFV0	i2
A0A0L0GP41	i3	A0A315DKX7	i3	A0A356A886	i5	A0A329BRV9	i3
A0A5C6CGX9	i3	A0A6C1NKD5	i4b	A0A2S9YER7	i1	UPI0006910E4F	i4b
UPI000E6670E4	i5	A0A1G6XUQ4	i3	UPI001659C452	i5	A0A5R8QXE6	i2
A0A4S3ZQD1	i5	A0A177VYZ1	i3	A0A1W1Y081	i3	A0A317U787	i1
Q470T5	i5	UPI0016496359	i1	A0A0N0JDL9	i3	A0A076LMJ5	i4b
A0A1I1GLA2	i5	A0A1Y1RIG3	i3	A0A0C2CUS4	i1	A0A2T2UBZ4	i2
A0A2S9KCF2	i3	A0A2J7TH39	i3	UPI0004762567	i5	UPI0013C25930	i2
A0A1Z3Z4V3	i3	A0A5N8UPS3	i1	A0A3B0MQT4	i3	A0A5B8IYY4	i3
UPI0011862DA3	i3	UPI000482700B	i4b	A0A401FYV6	i4a	UPI00123DDBC7	i4b
UPI000A068E14	i3	A0A5C6B4J2	i5	A0A3N1PGF8	i5	A0A1Q4ULQ1	i1
A0A1Z8UVF7	i4b	UPI0015CDBCDA	i1	A0A558NMJ0	i4b	A0A378Z006	i1
A0A662ZI34	i3	A0A1I4NKQ2	i2	A0A0M4D591	i2	A0A2Z2L9W2	i4b
A0A520JQS9	i3	A0A3S3B0G7	i2	A0A1V3NF42	i2	C4S9U8	i4b
UPI0010BFCC23	i3	UPI0015964855	i2	A0A1X7QFD5	i4a	UPI000369F58D	i1
A0A2E8D0A6	i5	UPI0006CE727F	i2	A0A6J5D4Z4	i5	A0A0W0Z9L0	i1
A0A6M5XKL6	i2	A0A014M7L3	i2	A0A0B5FFN8	i2	A0A2T4VPH3	i1
A0A1N6KW06	i4b	A0A3S1BYM9	i2	A0A554UG39	i5	A0A3Q9E9I8	i1
A0A1J6I9I1	i5	S2F242	i2	A0A147HA99	i4b	A0A1G5UIJ2	i1
A0A545UGA5	i1	A0A3A6UCB9	i5	A0A250J7Y7	i3	A0A6H7T834	i1
UPI00131AFF2D	i4b	UPI00126572F5	i2	UPI00157696B4	i5	A0A2W4MEX5	i3
UPI0015CE6116	i3	UPI000409D283	i5	W1JB43	i3	A0A1M5B2V8	i1
A0A2T5RBF2	i4b	A0A650F7A5	i3	A0A4Y6RWP3	i3	A0A1V4XTJ0	i1
A0A369CEV8	i3	A0A250B4Y4	i2	A0A3M0URV4	i4b	A0A0A6PBK2	i1
A0A257PRP2	i5	A0A0D8DAK0	i5	A0A222FMC3	i4b	A0A135IC24	i1
A0A089WQ37	i3	A0A7C5QXV4	i4b	A0A2M7T387	i4a	A0A347VQX5	i1
A0A0C9NH34	i3	A0A658U736	i2	A0A521SGX7	i4b	A0A2V8VGW1	i1
UPI0011E5D3E5	i3	A0A249WM44	i2	Q7UL72	i3	UPI00156432D1	i1
A0A5K7YDG9	i3	A0A0R3AZF4	i2	A0A1G3A7B2	i5	A0A3B0W2E1	i1
A0A3R8S5P4	i3	UPI0014751FB2	i2	A0A4Q9R6Y2	i4b	A0A3D8ICP4	i1
A0A2W7IT36	i5	A0A3G2IB46	i4b	A0A562PHB3	i5	A0A225MGP2	i1
UPI000378DF17	i3	A0A318D039	i4b	A0A2A2WJW7	i5	UPI0003B75C56	i4b
A0A158A8L8	i3	UPI0015A3BF0A	i2	UPI000496CAB1	i3	A0A0Q8AYD7	i1
A0A520C6H0	i3	A0A0F0TY80	i2	T0K7I8	i3	A0A0P9YTG3	i1
A0A497VHX3	i1	A0A4U6M2J2	i1	A0A2V6NSW4	i3	A0A3S9Z2H9	i1
A0A090AIR1	i4a	UPI0007366D75	i2	A0A087L0L6	i3	A0A2N1DZC4	i2
A0A4P9VN32	i4b	A0A0E9ZNP0	i2	G7F5L2	i2	UPI0015DF899D	i1
A0A193GB30	i3	UPI0007C8328B	i1	UPI00068CFF99	i2	A0A4U8SKZ8	i1
A0A7C2DYC7	i3	UPI001575C4F6	i2	A0A2R7SK47	i4b	A0A1V4X9P7	i1
UPI00036631A2	i3	A0A3M8FKR2	i1	A0A0X1T778	i4b	A0A7C3YJ47	i1
A0A3A6RPA5	i3	A0A2V2BL22	i2	UPI00166027C3	i3	A0A135IDG1	i5
UPI00037BF975	i4b	A0A1H6NYD3	i2	A0A2E7EHM5	i5	A0A3A8IPP7	i3
A0A2G0Q1X1	i3	A0A1V9UK54	i2	A0A1W7QT45	i4b	A0A2N9MSM2	i4b
UPI00131E8FB4	i5	A0A7C1XDW5	i2	A0A1B2AB56	i3	A0A2T3QLQ9	i1
A0A1U7CTF7	i4b	A0A017T7U4	i3	A0A3B1AT81	i1	A0A250IST3	i3
UPI000C9F352A	i4a	A0A4Y9T4S8	i3	A0A0B4BV28	i3	A1SQX1	i1
A0A6G2C152	i3	UPI0005CFEE74	i2	A0A1Y3P1P5	i3	A0A0Q5PB55	i5
A0A3A5K2A8	i3	A0A3N5ID89	i4b	A0A1D2SPX1	i3	A0A1Z8QCY7	i5
A0A5C6EB83	i5	UPI00140B13C4	i2	A0A6P2T0I7	i4b	A0A0F7LFY3	i2
A0A1F5RHU2	i3	A0A2I5HGT6	i2	A0A1E4GN26	i4a	K4KWE2	i3
UPI00146A61FA	i3	UPI00139206B2	i2	A0A3D1Y1R5	i5	UPI0015570F63	i1
UPI000F877320	i3	A0A0A2REB4	i5	A0A239EN54	i4b	A0A368ATT1	i1
A0A2D7E7V7	i3	UPI00141F4BCB	i1	A0A4U1HJR5	i4b	A0A0A7S218	i1
A0A1M3PC14	i5	A0A1G0SG59	i2	UPI00157C87DA	i3	A0A2K4G037	i1
UPI00046AFF07	i1	A0A2R3HHN0	i2	A0A069PCV0	i2	UPI00147ABFA8	i3
A0A2V6Z0J5	i3	A0A191YRP5	i2	A0A6B2FI99	i3	A0A109PXY4	i1
A0A370QS83	i3	A0A4V2W586	i3	A0A1N7JGV1	i4a	A0A4U8THB4	i1
A0A5C7Q968	i3	UPI00145F26CC	i3	A0A1W6SQ81	i3	A0A2L0EZG2	i2
A0A2S9JAR8	i5	A0A7C1CI55	i3	A0A3M4W098	i4b	A0A0A7JLR9	i1
UPI0009FADB4D	i3	A0A7C8EGM5	i3	U1JUX4	i2	A0A4Y7BG01	i3
A0A1G7A4L7	i3	A0A0L8EPJ0	i3	UPI001659EB5D	i3	A0A556URD9	i3
A0A1Y2SL16	i3	A0A5B8BTG3	i1	A0A2T4VUF0	i3	A0A095T7X3	i3
A0A1G5MN80	i5	A0A1Q7Y832	i4b	A0A554UGI4	i3	A0A519ECL4	i3
A0A4R2Z7K1	i4b	A3KB46	i1	A0A658A490	i5	A0A522BW88	i3
UPI00123C15B9	i3	A0A3D4BAR2	i4a	A0A132HHI1	i2	UPI00136FB04E	i4b
A0A5S9NTU8	i3	A0A6P1KJB7	i3	UPI001581CA93	i3	A0A1H9A4K7	i3
UPI000C7EC143	i3	A0A2S6W931	i2	A0A4S3JZK2	i3	Q9I749	i3
A0A1V5XNV7	i3	A0A2U0ZF15	i3	A0A1I1NEM0	i2	UPI000349411F	i4b
A0A1Y3G4E7	i5	A0A345CUI7	i3	A0A4Q3MGQ2	i3	UPI001264AB83	i4b
A0A521QKQ8	i5	UPI0012F7FD22	i4b	A0A5B9W0Q7	i4b	A0A126ZDA6	i3
A0A2G2KNW6	i5	A0A508TPU9	i3	A0A2Z4Y238	i4b	A0A653YEF3	i3
A0A550EIB9	i3	A0A0A1PZI8	i3	UPI0013212905	i3	UPI00164AA5B2	i3
A0A7D6LFR2	i3	A3XA65	i3	B8IIB3	i3	UPI000CD00518	i1
UPI00101C5089	i3	A0A0M7AVX2	i3	A0A4T3FF67	i5	A0A1C3JNJ4	i5
UPI000D3ECE4A	i3	A0A4R5W1N2	i3	A0A2N7X1R5	i4b	UPI000F8C8D4D	i1
UPI00135CAA97	i4b	A0A2W4UEL2	i3	A0A0G2ZR76	i3	A0A0K1JSU3	i4b
A0A3G9GI67	i4b	A0A0P6RQA6	i3	A0A511T6A9	i3	A0A6H2IWI7	i3
A0A2P1VBX1	i3	A0A523EAE9	i3	A0A2D7CJK9	i4a	A0A2S4MBC9	i4b
A0A5S9IR98	i1	Q88I99	i4b	A0A0Q8P3K3	i5	A0A1B2F138	i4b
A0A0J5FPH0	i3	A0A0T9NGF4	i3	A0A517SYK1	i5	A0A3G8GGL1	i4b
A0A4R6Y9K1	i3	A0A1B8HN20	i3	A0A7C1XSE0	i2	A0A1A7BWD2	i4b
A0A4U8Z2E7	i3	A0A1L6I583	i3	A0A158BUP4	i3	UPI001648C621	i5
A0A248VJV3	i3	A0A6C1B588	i4b	UPI001263FD5A	i4b	A0A1I0RGJ0	i1
A0A3B9WXP3	i5	A0A2N3ERR0	i3	UPI001451C77E	i5	A0A0Q8P6B6	i4b
A0A4R5HGZ6	i1	A0A6I1Q0U6	i3	A0A355VUB5	i4b	A0A3A6NMD5	i4b
UPI0004893E4D	i3	A0A0A8P2L9	i3	A0A1H7FAE0	i3	A0A375EZP7	i3
A0A370F4J3	i3	A0A6N8ST02	i3	A0A2V3UHQ1	i5	UPI00135BAF75	i5
A0A2W7FMW9	i3	A0A3S9J5R0	i3	A0A484GD60	i2	UPI0014516E38	i4b
A0A1I7DGX9	i5	A0A3N7BN69	i3	A0A328Y818	i5	A0A351WQY1	i4b
A0A494XPF2	i3	A0A1U7GET9	i4b	A0A4Q3I6U1	i3	UPI0012FC22F9	i4b
A0A261SE11	i3	A0A370DG31	i5	A0A1X0TCA8	i3	UPI0013EDDF45	i4b
A0A5E6RKH5	i2	A0A2W6Y107	i3	UPI001617284F	i5	UPI0012EBE036	i3
A0A6N6LDQ6	i4b	A0A6G0ZT64	i3	A0A3L7NMI7	i5	UPI0010A2B71D	i4b
UPI0009E7C4F0	i4b	A0A3S0YZW2	i3	UPI00123D5CCE	i1	A0A533IGS5	i1
J6DIX6	i3	UPI0004A4510B	i3	A0A3B0ZHF7	i2	A0A519PCV6	i4b
A0A1Q7ADL6	i4b	UPI000A8D6B72	i3	A0A4V1EI05	i5	A0A1Z9Z1F3	i3
A0A6I3T3D7	i4b	A0A097EPV3	i3	V4XYZ8	i5	UPI0003745DB7	i3
A0A3A8J4R5	i1	A0A6A0IHS2	i4b	A0A1G5FIQ0	i1	A0A318C8L9	i5
A0A2N1WIM1	i3	A0A516SBB6	i3	A0A4Q3QUB7	i5	A0A5C6V6L7	i3
A0A2V8UW55	i4b	H0F1Y6	i3	A0A142Z5K5	i2	UPI00112C5FDB	i4b
A0A1E4NIB5	i3	A0A2G0Q209	i3	A0A6L9JT88	i4b	A0A560Q7R3	i4b
A0A1I2NZ92	i3	A0A2V9J9Z6	i4b	UPI000D6940A7	i3	A0A6L8KL60	i4b
UPI000411EB54	i4a	UPI00166F1064	i5	UPI000D553649	i3	UPI00128E355C	i3
A0A4R5L9Y8	i4b	UPI000380BC85	i3	A0A2A4I5H6	i3	A0A2T4IEV3	i4b
A0A4P2QEM5	i4a	B6EJJ2	i5	A0A4R3E1X3	i3	N8YAS1	i3
A0A4Y6UIM7	i5	A0A3M1RCE3	i4b	A0A4V2AJ30	i3	A0A4Q3YB13	i1
UPI00158DF087	i3	A0A1I7IKS3	i3	UPI00136C6ED5	i3	W0V2X7	i4b
UPI000B361D8B	i5	A0A085JAH9	i3	A0A6I5RMS5	i3	A0A1E4IG77	i3
UPI00157C326C	i4b	UPI000D3A2F35	i3	A0A5D0W4P6	i3	A0A0G3LN57	i3
A0A354V708	i3	A0A4R2MTU4	i4b	A0A5Q4H4P9	i3	A0A5B8N4A8	i4b
A0A2V8X716	i4b	UPI000E0EC5E8	i3	A0A323URJ7	i3	A0A6L8LHJ8	i4b
A0A495TPF0	i3	UPI00036D38A5	i3	A0A348HH35	i4b	A0A0P1GSI5	i1
A0A520VPI6	i5	UPI000DF20DB1	i3	A0A2S7J0V4	i5	A0A4R3I1L5	i4b
A0A157ZVH2	i3	A0A559QM11	i5	H8GNN0	i3	A0A381KNK8	i4b
A0A530M9Z0	i3	A0A3B0YXX4	i3	A0A316F8I6	i2	A0A4V6P410	i4b
A0A1B4FPV3	i3	N9KQJ7	i4b	UPI0016676480	i5	A0A246NBX6	i3
A0A250IAY8	i4a	A0A2E9AML3	i4b	A0A1H2E0J2	i3	UPI00157553AB	i3
UPI000838E32B	i3	A0A2K1G518	i5	UPI000DBA5A55	i4b	A0A352PZ96	i4b
UPI001608527B	i3	A0A2A5HWS1	i5	A0A2V7T8T8	i4b	UPI0015F3AACA	i4b
UPI001575C9D9	i3	A0A370D9M7	i3	A0A0D1DD40	i1	A0A4S1CDT8	i4b
UPI000346FE9D	i3	A0A1I3XX30	i3	UPI001565B1B8	i3	UPI0003FAADD5	i4a
A0A5M8AR80	i4b	A0A4Q4K1D1	i3	UPI001241E4D5	i4b	A0A6N9SY09	i3
A0A517YLR6	i4b	UPI001605F9FC	i3	UPI00167AA26C	i5	A0A1E1V6R6	i3
A0A3B9CZQ6	i5	A0A5C1ARM9	i3	A0A318BI66	i3	A0A086D8G9	i4b
J3DKX3	i4b	A0A1B1KVV2	i3	UPI0009DF29E4	i3	UPI000948958B	i5
A0A1M3DZR3	i4a	A0A518B3G0	i1	A0A2K9EDD8	i1	UPI0016653A26	i1
A0A1X7AQR9	i5	F4GWL0	i3	UPI0016029AFA	i3	UPI0004762A06	i4b
UPI00053EF46B	i4b	A0A2J6MK41	i5	UPI0004135611	i3	A0A329CH13	i5
UPI000EF51CC9	i1	UPI000646F840	i3	A0A4Y8ZNK2	i5	A0A196Q5V9	i1
A0A0H4WPR7	i3	UPI0005B54F6F	i3	W9GRW3	i3	A0A419N2U6	i4b
A0A497YUX5	i3	A0A4Q3ZTF8	i3	A0A1X3DGU0	i2	UPI00035EEFF8	i5
A0A126P1J9	i3	UPI000E87F550	i4b	A0A4R5L3N1	i3	A0A2N7QQ53	i3
Q1M3Z0	i5	UPI0004DF04A7	i3	A0A1M3AIK7	i3	X0T3L8	i5
A0A1G3EAA7	i4b	UPI00126117E5	i4b	A0A0D6B9K8	i1	A0A6N3TH23	i1
A0A1C0XNF1	i4b	A0A0E3MRM9	i4b	A0A2V2LFG9	i3	A0A0G3GRT6	i1
A0A4Y6RE40	i4b	A0A6P1DXH9	i3	A0A516SHI8	i3	A0A6I7NMY2	i1
UPI0010F5DFC8	i3	A4BPI9	i3	A0A2U2N216	i3	A0A2N7XXW5	i1
A0A4V3APZ2	i5	A0A3M5E047	i1	K5YYA2	i5	I0IRP6	i1
A0A095TDY5	i3	A0A0F5K3S4	i5	A0A1D7W9J3	i4b	A0A270PKR2	i1
UPI000361E91E	i5	UPI000E24ADBA	i1	A0A1P8WE32	i5	A0A5C5PW19	i1
A0A7C3QCX5	i4b	A0A6M8HQU4	i5	UPI0012BC2CD6	i3	A0A239A2D9	i1
A0A660K5D5	i3	UPI0016785AE0	i4b	UPI0003FC0501	i4a	A0A0D9B5L9	i1
UPI0015624A36	i2	A0A286DLV9	i3	A0A518GVZ3	i4b	A0A4Y8WE85	i1
A0A157NX76	i3	UPI0015E4394A	i4b	UPI0011F3D9A2	i3	Q0ACN5	i1
UPI0015D0420D	i3	A0A3B0X7A9	i5	A0A330GH80	i1	A0A5E7MDW7	i1
A0A427K7S1	i3	A0A6I1NAM8	i3	A0A350UK23	i4b	A0A105T6H7	i1
A0A212RQD3	i3	UPI000428CB6B	i5	A0A2A4FH47	i3	A0A4Y8SL44	i1
A0A2V8R0Q3	i4a	A0A521Y556	i4b	A0A6B0DUU1	i3	UPI0004246B25	i4b
A0A538QA29	i4b	A0A2V3R8Q3	i3	A0A2V5AN17	i4b	A0A2V4I4Q8	i1
UPI001429B3A0	i3	A0A366CX99	i4b	A0A5S3PIJ5	i3	A0A1H3DT04	i1
UPI000DDA62DD	i3	UPI00140A444D	i4b	A0A3L6LW07	i4b	UPI0003466F01	i1
A0A1R1JJ27	i3	A0A1N7ADL3	i1	A0A291G8S2	i1	UPI00069E5753	i1
A0A5M6I8M8	i5	UPI001554A144	i1	I3UH18	i3	UPI0014511877	i4b
A0A538S4L3	i4b	UPI00036BAEDF	i1	A0A3A0D3F9	i5	A0A089WVR0	i1
A0A2V9T7D9	i4b	A0A5C5NZM4	i1	UPI000985451E	i2	UPI0012B93A0D	i1
A0A5C8PQE5	i5	UPI001558B862	i1	A0A087KPL9	i2	A0A0Q9PEY6	i4b
A0A1W1XMA7	i3	A0A239CLM2	i1	A0A418SLV2	i1	G1URF1	i1
A0A4P6MLY4	i3	A0A1B9P6L9	i1	A0A2N6GGJ4	i3	A0A1I6C1Q3	i1
A0A2D8JYM4	i1	A0A1L4BTS9	i1	UPI000C9A476B	i3	A0A4Z0AUR7	i1
A0A5D0VB16	i3	A0A228HLP7	i1	A0A5Q4GDE7	i3	A0A0Q5EVK1	i1
A0A1H8DPU2	i3	D5V1G2	i1	UPI00030EB876	i4b	A0A6M8FLK8	i1
A0A1N7FS47	i3	A0A2T3LSK2	i1	UPI000DDD7C0B	i3	A9IN54	i1
A0A0P1GAC7	i5	A0A090I918	i1	A0A423KFH1	i2	E1V3X8	i1
A0A345JQA9	i3	A0A2J8GY77	i1	UPI0003A7A52C	i3	G8Q746	i1
A0A3A9I765	i3	A0A3D4WG87	i4b	A0A0S7ZQM7	i3	T0Z6R7	i1
UPI001665C09A	i3	A0A0N1JQD8	i1	A0A3P0GUM4	i3	A0A519FLE9	i1
UPI001317F7E3	i3	UPI0010135E1D	i1	A0A2S8G7A5	i4b	A0A5C5NGC3	i1
A0A1U9KLX5	i5	A0A3M5P1U2	i1	A0A533S196	i4a	N6VYX8	i1
UPI001421941D	i4a	A0A6N7JH80	i1	A0A4R1F4P8	i3	I4MVD9	i1
A0A2D9VP69	i1	A0A109LEC5	i1	A0A318H2B1	i5	A0A1C7Z362	i1
A0A1C3JZ38	i3	A0A3N3DZT3	i1	A0A1N7PT53	i3	F4GSF0	i1
A0A250KNP1	i3	A0A1H1LV67	i1	A0A2V4J3H1	i2	UPI00053DBBDD	i1
A0A5P8JJD7	i1	A0A7C1ETY8	i1	A0A072TIJ9	i3	A0A1H9QM21	i1
A0A261R569	i3	A0A2T3QRJ0	i1	A0A142Y3X4	i3	S6GPJ9	i1
A0A084A0C5	i3	UPI001290A966	i1	A0A6N6VV70	i5	A0A3M4LP74	i1
A0A520FIB2	i3	UPI00057062BF	i1	A0A2T3NU19	i3	A0A0N8TH38	i1
A0A2V3VLI4	i3	A0A090RKW8	i1	A0A257QTP5	i5	A0A1S2V5A1	i1
UPI001565CA57	i4b	A0A432DE79	i1	A0A2T7HIX6	i3	A0A4U5LE81	i1
A0A6N8T516	i3	A0A5R8R4A9	i1	A0A2N5EQ64	i2	A0A098T1I4	i1
A0A522ME50	i3	UPI00037004E8	i1	A0A6N7JSL6	i4a	A0A4Q9EVC2	i1
A0A149PN49	i4b	A0A0U3JYL9	i3	A0A3N5MKV3	i4b	UPI00123AAF93	i1
A0A522T8M0	i4a	A0A0J9BJT8	i3	UPI000375DE0C	i3	A0A399ICK6	i1
UPI00024725E7	i4b	A2W6K0	i3	A0A4V1ATB0	i3	A0A496VKX0	i1
UPI000A53C52D	i3	UPI0003656C51	i3	A0A518B618	i5	A0A1I4RBT4	i1
A0A5C1ARC0	i4b	A0A7C3H8D1	i3	A0A4R3UQZ5	i3	A0A2V3XIG2	i1
B5E876	i4b	A0A3Q8HZN9	i4b	A0A257Q9F5	i5	W9T290	i1
A0A0M6YVC1	i3	A0A2N7GAX7	i5	A0A2V6PM57	i3	UPI001681E062	i1
A0A1B4FL67	i3	E6WEV6	i3	A0A0Q5EU17	i2	A0A6I6QEP7	i1
A0A1I4P6W3	i3	A0A427PZK8	i3	UPI001666001F	i5	A0A0C2I0L9	i1
A0A0J5FSM0	i3	A0A1M5XXP1	i3	UPI001645F796	i2	A0A078M9Z8	i1
UPI001182A374	i3	A0A521HJ58	i3	A0A0S9MT03	i3	A0A4R6DQS5	i1
UPI0010F73F7C	i4b	A0A1I7D8G2	i3	A0A5C7P3M5	i3	A0A423FRX9	i1
A0A1I3NML6	i3	A3TYA9	i3	A0A1I0NK05	i3	UPI00166C9AA1	i1
A0A5B0GC26	i3	A0A661SWF3	i4a	A0A2P8VME5	i3	A0A3M3T921	i1
A0A4R7B3H3	i3	A0A6I6EDE8	i3	UPI0004868862	i2	A0A6I3W6F7	i1
UPI0004832C62	i3	A0A5D9CLD1	i3	A0A437LFM6	i3	UPI001468ADA0	i1
A0A1M7D111	i4b	UPI00041F8A2F	i5	UPI00107FF089	i5	A0A5E4YDN0	i1
A0A2V8JQT0	i4b	UPI001293CF6F	i3	A0A445MTK6	i4b	A0A6A7Y718	i1
A0A158AA26	i3	UPI0012B1560F	i4b	A0A1S9ZWB4	i3	UPI0015EA9E45	i1
Q47E15	i4b	A0A4P7BDG6	i4b	A0A2D5SAE0	i3	A0A427DP99	i1
A0A558CWF8	i4b	A0A4R1BT24	i3	A0A2V1H4C3	i3	A0A1E7PV76	i1
A0A6J5F1V4	i5	A0A3S0C9M7	i4b	A0A2U0AHM3	i3	A0A2S3V1G7	i1
A0A1L3LV35	i3	A0A2Z6EXA9	i3	A0A1W9XAQ7	i4a	A0A2W5CPN5	i1
A0A2N7VTF6	i3	A0A1I5KIX5	i3	UPI0006482F14	i4b	A0A0J6GY21	i1
A0A561LPS9	i3	A0A561HED9	i3	UPI00106D5B9B	i3	UPI000420C657	i1
A0A3D4IIE0	i2	R4YPE7	i3	A0A5C6CID5	i3	A0A2I7N9C5	i1
A0A5E4SUQ6	i2	UPI0011F24D45	i3	A0A1R1MG11	i3	A0A1H1N7W0	i1
A0A5Q2KCE5	i3	A0A0M9E7J3	i2	UPI00166A3D2A	i5	A0A6M1UMH7	i1
A0A561HCL8	i3	UPI00094AD5D7	i3	UPI0012E00DF2	i1	A0A1H7NTE2	i1
A0A2V9Z8H2	i4b	A0A6J5EV70	i3	A0A661CA58	i5	A0A353MD79	i1
UPI00161912E3	i4b	UPI000A16CBBD	i5	A0A2V1GSJ6	i3	A0A3D0I303	i1
A0A7C2QAL8	i1	I0QS48	i3	A0A518AUH7	i4b	A0A0B5BCK2	i1
A0A3V9HG97	i3	A0A1I4QS53	i4b	A0A178Y480	i5	A0A6V8N3H4	i1
A0A1S9AHT4	i3	A0A0J6V3W7	i5	A0A4P6MLQ2	i5	A0A244EWD5	i1
A0A3N5KUZ4	i3	A0A4Q7DG93	i4a	K6Y7P8	i5	UPI000F073737	i1
UPI000417937D	i1	A0A6I4IXF6	i5	A0A6M1LHK4	i5	UPI001390D1DD	i1
A0A0B6RV27	i4b	A0A5E6PEF9	i2	UPI0012644465	i5	A0A135IC67	i1
UPI00131A6E2A	i4b	A0A4Q9VM19	i3	A0A226X445	i2	A0A7C5MKZ2	i1
UPI0007584056	i3	UPI0015719384	i2	UPI001574BE40	i5	A0A510ZFD9	i1
A0A4U1I7H7	i3	UPI001454F18D	i3	A0A564WFQ1	i3	J2XUX8	i1
UPI00110915FA	i3	A0A4Y9RXA0	i4b	A0A6A7MA37	i5	A0A1H8R8A0	i1
A0A3D8JRJ0	i4b	A0A0Q4E4Y0	i3	A4F0Z1	i3	A0A3D3Y622	i1
A0A1X0X3H8	i3	A0A1M5PH24	i3	UPI0004274864	i5	A0A2P4EX36	i1
A0A5C8KNS1	i4b	H0FG12	i3	UPI00040F5F32	i3	A0A0A0DRI4	i4b
UPI0012ADF90E	i3	A0A1L9BDE6	i3	A0A2E3PF52	i3	A0A4P9VU11	i1
A0A2G6J8A0	i3	A0A0Q6VPJ4	i4b	A0A068T042	i5	I4L6C3	i1
A0A6I2I011	i3	A0A336QXH1	i3	A0A1Y5FHX6	i5	A0A2S3WD39	i1
A0A0K2DHL3	i3	A0A226X666	i3	UPI001331546F	i5	A0A1D9IK18	i1
A0A0X8NV20	i4b	A0A432WIT6	i2	UPI0009712021	i5	A0A1M7JDH9	i1
A0A1V0LD49	i4b	UPI000DF17330	i3	UPI000DDD93FB	i4b	A0A0N8QT02	i1
A0A1F4GHB6	i4b	UPI00156BCD25	i4b	K2JMJ3	i5	A0A562SER3	i1
E2CLA7	i1	A0A2U3BBE8	i3	A0A2D5LXE9	i5	A0A5P2QHK8	i1
A0A4D7WHC1	i3	A0A3N5I3X6	i3	UPI0016138956	i5	A0A127MZH9	i1
B6VLA4	i3	A0A0F2R430	i4b	UPI0010BF9C08	i5	A0A3G2N3M5	i1
A0A2G8EB64	i3	UPI00055F65B9	i3	A0A518GAE8	i5	UPI000BA31230	i1
A0A1G6IKK8	i4b	A0A1Y3NUE3	i2	A0A357EZW5	i4b	A0A2E5MP09	i1
UPI00069F8025	i4b	A0A562RC04	i4b	UPI00148959CB	i3	A0A557NSB6	i1
A0A2N2V8K5	i4b	L8JIH7	i5	A0A6H0IXG3	i5	A0A2R3F9Y7	i1
A0A0P0QGB6	i3	A0A0Q6M0J8	i3	UPI00037B1A0D	i5	A0A4Y4F093	i1
G8NPU1	i4b	A0A4Y9SCD0	i3	A0A433JFD4	i5	A0A0B3BW60	i1
A0A6N8T4X1	i3	UPI00145D3D30	i3	UPI0004111D15	i4b	W0MV59	i1
A0A1W9LC72	i4a	A0A365UDL5	i3	UPI000B34F64F	i5	UPI0016216783	i4b
A0A2P6C4P0	i2	A0A1Y2ZY02	i3	UPI000403CD30	i5	A0A315WSC0	i1
Q5GYB5	i3	A0A0C5VKB8	i2	A0A137S7E3	i5	A0A5E8GXL9	i1
UPI000BA4839A	i1	A0A1E4ZXM4	i3	A0A7C3HCR4	i5	UPI0015F4DD3F	i1
A0A226XAY0	i4b	A0A2D9KMU2	i4b	A0A6A8QLP2	i5	A0A0Q4QJ48	i4b
A0A553H549	i3	A0A0D8CPC3	i3	L8JAZ3	i5	A0A5D3G3S7	i3
A0A3B8MHM0	i4a	A0A1Y0IE90	i5	A0A4P2VM19	i4b	UPI00146EE065	i3
A0A1H1GNT0	i3	A0A430HS78	i3	A0A0N0IAS0	i5	A0A661TBI7	i4b
V4KW70	i3	A0A3E0TTC9	i3	A0A658L0H9	i5	A0A248VWW5	i3
A0A0S8GV31	i3	A0A1Q6DPS8	i4b	D5RJQ2	i5	UPI00131BCC72	i5
A0A1I9YR94	i3	A0A160FQV3	i2	A0A317N087	i3	A0A0T2N9K1	i3
UPI0015DB3813	i3	A0A1V9UW03	i3	UPI000CFDF286	i2	UPI0002F3F4E8	i3
A0A372IRD2	i4b	UPI001675FA4C	i3	A0A2E2XMR5	i5	UPI0013774C38	i3
A0A1B2M0W6	i4b	A0A069B627	i3	A0A438AI85	i5	A0A6B2FNR6	i3
A0A6N4U3P7	i3	UPI00036764C9	i3	A0A2W4SE12	i5	UPI000479C055	i3
A0A3M1PVZ5	i1	UPI00141EA190	i3	UPI0007ADC543	i4b	A0A433XY63	i3
UPI000E5204C7	i4b	A0A6P2GCV6	i3	A0A4V1IN82	i1	A0A5C0UHC8	i4b
A0A158I9Q3	i3	A0A369R3J4	i3	A0A142M850	i3	UPI001030AF2C	i3
A0A290T2F6	i5	A0A2S5SY74	i4b	A0A3B0W7T3	i5	A0A3M6QPB5	i4b
UPI00093702A4	i2	A0A5B7ZMP5	i4b	UPI000E34C58D	i3	UPI00036A39AF	i3
A0A149PGW0	i3	A0A4P6P1P1	i2	A0A2S9IKU6	i5	A0A1X7M6I2	i3
A0A2N2RZQ9	i4b	A0A1G7G611	i5	UPI0016687A0B	i5	Q13YG6	i3
A0A158GQT3	i3	A0A3B0WY41	i5	A0A419M7V1	i4b	A0A4R3YVX9	i3
A0A1V0DAD3	i2	A0A1F5AKY3	i2	A0A318D5P1	i5	A0A193G100	i3
A0A4Q5VJV8	i4b	A0A1B9LCK0	i2	A0A3S2XKD1	i5	A0A5C8BBV8	i4b
UPI0015DBCD7A	i4b	D3V3B4	i3	A0A2A5LVA4	i5	A0A2T1AC32	i1
UPI00164A7435	i5	A0A5N8UX07	i5	A0A1Q2GUP4	i5	A0A653N9I4	i3
A0A2W0BIK5	i4b	A0A5C1PZ81	i3	UPI000D0E880E	i5	D2QZM2	i3
A0A2W5ZIM5	i4b	A0A0N1B6F4	i3	A0A2E2THR3	i5	A0A1I4WSC0	i4b
UPI0015CA0B55	i3	A0A3M2I2X3	i2	A0A317E6T4	i5	A0A6B8KL02	i3
UPI0015FF572C	i4a	A0A3B9MQQ4	i4b	A0A3A3EIZ3	i5	A0A0T6UX73	i3
A0A072TEA3	i1	A0A6G8CYA9	i3	A0A0D6BFE3	i1	A0A1G2YZW7	i3
A0A1L6LIA3	i1	A0A0N1C521	i3	A0A437MME2	i5	UPI001031408F	i3
A0A3M1K9N8	i1	A0A3B9LTB5	i4b	A0A4S3LUK2	i4b	A0A4Y8N5Z1	i3
A5PM48	i1	A0A290ZLM9	i3	UPI001262A5B2	i5	A0A2N5CZP6	i3
A0A0D6P771	i1	A0A085W9S2	i4a	J0MCR3	i4b	A0A3E2EIT7	i3
A0A1I5PVT6	i1	UPI000731F2AF	i3	UPI0015759F1F	i5	UPI0009778601	i4b
A0A653AF14	i1	A0A1H2V2R4	i3	A0A0J1GWF5	i5	A0A0S1Y7F0	i3
S9Q2H0	i1	A0A3C0C9E9	i3	UPI00166C7C04	i5	A0A0M2KHP0	i3
UPI000753195C	i1	A0A0S2G724	i4b	B6B3K3	i5	UPI0013721CE2	i3
A0A3L8C064	i1	UPI0012F8858D	i3	A0A0A0CXQ0	i5	A0A562NNR7	i1
A0A101DI20	i1	A0A1Y2SSA1	i3	UPI000DF3AE42	i4b	A0A2X5DK19	i3
A0A419F4R6	i1	K4KG75	i5	A0A2T1KNZ0	i5	A0A5P2MQ37	i3
A0A661QT08	i1	A0A2E3F9Q7	i3	C5ZYT9	i3	A0A5P3VCS7	i3
A0A0J1CL62	i1	A0A239IFL0	i3	A0A0B4XEV9	i5	UPI001264227C	i3
UPI000486C75A	i1	A0A0Q4YJC4	i3	A0A5J5FKG8	i5	A0A1N7SUG1	i3
A0A1H7UD91	i1	U2ZIK7	i5	A0A541BX06	i5	A0A099KXA2	i5
UPI0015EB4979	i1	A0A255R6A3	i3	A0A6A4RF95	i3	A0A3D5MAH0	i3
A0A109JT97	i1	A0A254VER8	i4b	A0A259KTJ4	i5	UPI000554A5E9	i3
A0A1X7D6H7	i1	D4I0R0	i3	UPI00096BD979	i5	A0A4P6HQB8	i3
A0A661IKC6	i1	A0A6M5XK25	i3	UPI0016766B56	i3	A0A1B8TIQ5	i3
A0A1F9CDA9	i1	A0A085GNY2	i3	A0A3E0U181	i5	A0A448SKD6	i3
L0RD50	i1	A0A3C1AGL8	i2	A0A6P2ATJ5	i5	A0A095ZA36	i3
A0A172Z196	i1	UPI001143B28C	i4b	A0A0C2CPV9	i1	UPI00073D8E50	i3
A0A1F9DTY9	i1	A0A2D5SXZ8	i2	A0A517P4E2	i4b	A0A1M3NSY8	i3
A0A3A4QHQ0	i1	A0A2V4DY92	i2	A0A6I1NS59	i1	Q2SEH0	i5
A0A1F8ZQK3	i1	A0A1M3M4F3	i4a	A0A545SPJ2	i5	A0A437T6I9	i3
A0A521TFW6	i1	A0A6L6PWG0	i4b	UPI00147319F0	i1	A0A502BIP0	i3
A0A3S3QLQ9	i1	A0A0L7T5D0	i3	A0A4R3LPQ1	i5	A0A1F2Z7J1	i4b
R1IQH9	i1	A0A2M8IXM1	i3	UPI0009912AD0	i4b	UPI00161441AD	i3
A0A0D0LRZ6	i1	A0A427U5V2	i5	A0A4Y9T5P7	i4b	A0A4R6Z7R3	i3
A0A2N2FNR3	i1	A0A257GRK1	i1	A0A1F6UME6	i5	UPI001359E3F3	i1
A0A524IGX5	i1	A0A418NNM5	i3	A0A0S2DBN2	i4b	A0A2W4LRE4	i3
A0A0J5ZMR7	i1	UPI0015AA32E8	i3	UPI0004256D09	i4b	A0A1N6LIT7	i3
UPI0013EB8EAC	i1	V9W3T3	i3	A0A2S1JMH4	i5	A0A5J5FWB2	i3
A0A356U4E6	i1	A0A242MVJ1	i3	A0A353C7D5	i4b	A0A1G0IQX0	i4a
A0A444IQ70	i1	A0A7C1JK12	i4b	UPI0004F8420C	i4b	A0A661K250	i1
A0A1V4WRX3	i1	A0A0N1BZ83	i4a	UPI0002891040	i1	A0A4R0X5D1	i4b
UPI00040D6884	i1	A0A2E9E9H4	i4a	A0A661PGG6	i1	A0A1H2ZKX1	i1
A0A097ERR2	i1	A0A2S0MP68	i3	A0A5C7SR06	i4b	UPI00146CE010	i4a
A0A661KX91	i1	A0A2U8FT10	i4b	A0A5E6MUC2	i1	A0A1G1HPR9	i1
A0A6V8ME69	i1	A0A6P2S4I9	i3	A0A2S9XV84	i1	UPI00071BE9EB	i4b
UPI0013D19500	i1	A0A2S8GVB2	i4b	UPI000416FEDC	i1	A0A217EHL7	i4b
A0A2V1GZH3	i1	W1IU13	i3	A0A3B1AB94	i5	A0A3N5F0N0	i1
A0A1V6AF93	i1	A0A1W6LMG3	i3	UPI0002B8890B	i4b	A0A6U7UEL4	i4a
Q1NY53	i1	I0HTN6	i4b	UPI000377BB3B	i4b	A0A2S8FWI7	i5
C6HYF5	i1	A0A2E3MG35	i2	UPI000824246C	i5	A0A4Q6Y7N6	i5
A0A1P8QYX2	i1	UPI00163A5475	i3	A0A6L6PX21	i4b	A0A0K1J8X3	i4b
A0A4Z0APC1	i1	UPI0003760ADF	i3	A0A3L7P1A2	i4b	UPI001651E0D8	i5
A0A369L2S8	i1	A0A370Q704	i3	A0A0N0D2W9	i4b	A0A4U0PXP2	i4b
A0A2A4HKG5	i1	A0A411WUS5	i4b	A0A2N2ALJ2	i5	UPI0004829F76	i4b
A0A2E6R954	i1	A0A2S9K4V4	i3	E8WHS4	i4b	A0A2N6CIR9	i3
A0A1B9M9C0	i1	A0A6H1FT11	i2	A0A4R1XVP4	i4b	A0A1H6ADY2	i4b
A0A1Y4CWI1	i1	UPI0004899057	i3	A0A399WA25	i4b	UPI0006470B04	i3
A0A1I3FC89	i1	A0A0S2DH34	i3	A0A2D7G4V2	i4b	UPI00066FD366	i3
G0AY92	i5	A0A0G2ZKR9	i4a	A0A1Z8RCL9	i1	A0A5M9R6N2	i3
UPI0006B673BE	i1	A0A519FZZ4	i4b	A0A7C8AYR9	i4b	A0A2H5F465	i1
A0A3G4UME2	i1	A0A6P1T0W7	i3	A0A356KY45	i1	A0A4V5PUR8	i3
A0A3F2V8Y8	i1	A0A2Y9B362	i3	A0A2M8VZZ9	i1	A0A6I1JJ62	i3
UPI0005B7B7D9	i1	A4WD00	i2	UPI00048FCAE0	i3	A0A158D1C6	i3
A0A1V4SBK6	i1	A0A5C5YL02	i4b	UPI00067BBF40	i3	Q0FN16	i3
A0A0R3BEA9	i1	A0A0E3Z018	i4b	A0A1E2V874	i4b	A0A3B0XX00	i3
A0A5C1EDV6	i1	A0A2G8BWC4	i3	A0A1S9H2X1	i3	UPI0002618CB0	i3
A0A1Y4CY34	i1	D6SPQ5	i1	A0A142Z7K8	i4b	UPI0003AF0CDF	i4b
A0A2A2FPM8	i1	A4BEV8	i2	A0A370QEK7	i3	V8FTN3	i3
L0R782	i1	H2J1Y3	i4b	A0A661T6G3	i4b	UPI000BE97A5B	i1
UPI0007567B6F	i1	A0A6L7MZ16	i4b	A0A3S8ZPD5	i4b	A0A069P454	i3
A0A3N9VMF3	i1	A0A1B2R6C1	i3	UPI00158CB6E2	i3	A0A239I910	i3
A0A318MP81	i1	A0A662ZPP5	i3	A0A3B0YLF6	i3	A0A2E4R3U1	i1
UPI00138EE7F2	i1	A0A143PIW8	i5	UPI00157BF24C	i4b	UPI000F01E858	i1
A0A1G5E101	i1	UPI001124BB18	i4b	A0A481QGY8	i3	UPI001359A92D	i1
A0A1H9MDB6	i1	UPI0010F59B6E	i4b	A0A1I3UJC4	i1	A0A6H9QV25	i1
A0A2A5G1A7	i1	UPI000403D33B	i1	A0A2A8HZT5	i3	A0A1V6IYC8	i1
UPI00048D6DB8	i1	A0A495PNI2	i3	A0A2N7VXQ9	i3	UPI000255664F	i1
A0A1W9MI51	i1	A0A502GS95	i4b	A0A099VKW7	i1	L0DBV3	i4b
A0A0A6SP35	i1	A0A1Y0EGA4	i5	A0A1H1JJD1	i4b	A0A321M0L8	i4a
A0A2T5CBN4	i1	A0A3L8BZD3	i5	A0A1H2VUI2	i3	UPI0010C96E12	i4b
A0A1Y5GNL3	i1	UPI0016197DB7	i5	A0A1N7JVJ3	i1	A0A1C3K0X4	i4b
A0A2E0HKW6	i1	A0A1N6KFR1	i3	A0A3N7JX59	i3	A0A1H8EH54	i3
A0A510X8V6	i1	A0A2P5LIX0	i4b	A0A087L741	i3	A0A2A4ENH6	i4b
A0A1G9ZU61	i1	UPI0015CE06AC	i3	UPI001609765D	i3	A0A1W9J6M2	i3
A0A0D5N780	i1	A0A5C5WIX6	i5	A0A177P692	i3	UPI00158874C5	i4b
Q1D305	i1	A0A1Y5DIS1	i5	UPI0010F9BB6A	i3	A0A1X7CEC9	i4b
J2L1F0	i1	UPI001678B9E8	i3	A0A5C7CM09	i3	UPI00143A57F5	i3
M1PSA2	i1	A0A350CMH9	i4b	A0A3M2B633	i3	A0A6J5D9V3	i3
A0A4Q3RFG1	i1	A0A6L6QFU9	i4b	A0A5P9D293	i3	A0A4Q5QJS9	i3
